# Supplementary material for: Human Adult Astrocyte Extracellular Vesicle Transcriptomics Study Identifies Specific RNAs Which Are Preferentially Secreted as EV Luminal Cargo
Source: Genes (Basel). 2023 Mar 31;14(4):853. doi: 10.3390/genes14040853 (PMC10138286; doi:10.3390/genes14040853)
Supplement: Supplementary file 1 [file genes-14-00853-s001.zip]

Archive with 1 entries (1 files):
- genes-2247275-supplementary.pdf
